# Supplementary material for: Rumen Microbial Predictors for Short-Chain Fatty Acid Levels and the Grass-Fed Regimen in Angus Cattle
Source: Animals (Basel). 2022 Oct 31;12(21):2995. doi: 10.3390/ani12212995 (PMC9656057; doi:10.3390/ani12212995)
Supplement: Supplementary file 1 [file animals-12-02995-s001.zip]

Archive with 3 entries (2 files):
- animals-1887274-supplementary/
- animals-1887274-supplementary/animals-1887274-Supplementary Table S1.xlsx
- animals-1887274-supplementary/animals-1887274-Supplementary Table S2.xlsx
