# Supplementary material for: Rumen Microbial Predictors for Short-Chain Fatty Acid Levels and the Grass-Fed Regimen in Angus Cattle
Source: Animals (Basel). 2022 Oct 31;12(21):2995. doi: 10.3390/ani12212995 (PMC9656057; doi:10.3390/ani12212995)
Supplement: Supplementary file 1 [file animals-12-02995-s001.zip › animals-1887274-supplementary/animals-1887274-Supplementary Table S1.xlsx]

## Sheet: L3_class
Taxon	GN394	GN401	GN428	GN430	GN436	GN451	GN477	GN497	GN499	GS359	GS393	GS400	GS467	GS476	GS482	GS484	GS489	GS490
d__Unassigned;p___p_unclassified;c___c_unclassified	287	10	5	3	24	192	19	201	90	0	90	1	0	11	0	0	0	0
k__Archaea;p__Euryarchaeota;c__Methanobacteria	144	108	249	88	147	122	247	176	35	16	21	21	12	30	21	15	19	18
k__Archaea;p__Euryarchaeota;c__Thermoplasmata	0	0	0	0	0	3	0	0	36	42	65	50	36	11	51	39	31	33
k__Bacteria;p__Actinobacteria;c__Coriobacteriia	112	0	38	4	0	5	8	5	39	17	23	44	42	33	27	46	57	45
k__Bacteria;p__Bacteria_p_unclassified;c__Bacteria_c_unclassified	0	22	8	42	24	28	10	44	19	25	11	25	11	16	20	31	19	29
k__Bacteria;p__Bacteroidetes;c__Bacteroidia	16900	19019	16486	17316	19438	17213	14447	16883	20350	19574	20137	22357	21109	20804	20201	20843	21615	21911
k__Bacteria;p__Bacteroidetes;c__Cytophagia	24	79	37	70	0	37	50	94	11	0	0	4	0	0	0	5	5	0
k__Bacteria;p__Bacteroidetes;c__Flavobacteriia	0	8	0	0	0	0	0	1	0	0	0	0	0	0	9	0	0	0
k__Bacteria;p__Chlorobi;c__OPB56	0	0	0	0	0	0	0	0	0	0	9	0	0	11	0	2	0	0
k__Bacteria;p__Chloroflexi;c__Anaerolineae	24	11	23	0	14	10	7	12	24	10	0	0	19	0	16	6	11	9
k__Bacteria;p__Cyanobacteria;c__4C0d_2	155	360	86	228	351	254	361	192	211	166	156	142	195	147	136	208	132	311
k__Bacteria;p__Cyanobacteria;c__Chloroplast	0	0	0	0	0	0	0	0	0	0	0	0	0	0	0	2	4	0
k__Bacteria;p__Elusimicrobia;c__Elusimicrobia	17	77	33	47	74	89	8	79	87	186	64	67	139	43	119	95	72	218
k__Bacteria;p__Elusimicrobia;c__Endomicrobia	27	82	29	116	106	72	37	130	119	44	69	94	79	56	48	34	65	57
k__Bacteria;p__Fibrobacteres;c__Fibrobacteria	736	1495	1170	2667	1405	3273	1410	915	59	1585	969	1350	1227	1052	1092	1044	1170	670
k__Bacteria;p__Firmicutes;c__Bacilli	0	11	14	3	8	6	9	13	11	0	0	5	0	5	7	6	7	7
k__Bacteria;p__Firmicutes;c__Clostridia	17612	14422	17857	12196	14404	13339	19316	14854	13219	11972	11811	10776	11185	11523	12701	11739	10499	10904
k__Bacteria;p__Firmicutes;c__Erysipelotrichi	806	262	587	731	451	580	505	302	730	685	561	239	366	430	279	521	428	428
k__Bacteria;p__Fusobacteria;c__Fusobacteriia	0	0	5	0	0	0	0	0	0	0	0	0	0	0	0	0	0	0
k__Bacteria;p__GN02;c__BD1_5	0	0	0	0	0	0	0	0	0	9	19	5	0	9	0	7	8	1
k__Bacteria;p__LD1;c__LD1_c_unclassified	0	0	0	7	9	0	0	0	11	59	82	31	61	26	27	36	7	105
k__Bacteria;p__Lentisphaerae;c__Lentisphaeria	92	158	82	333	245	129	207	105	530	301	973	343	604	578	403	688	1120	495
k__Bacteria;p__OD1;c__ABY1	0	0	0	0	0	0	0	0	0	5	1	0	0	0	0	2	4	0
k__Bacteria;p__Planctomycetes;c__Planctomycetes_c_unclassified	0	0	0	0	0	0	0	0	0	401	277	85	119	238	30	384	533	30
k__Bacteria;p__Planctomycetes;c__Planctomycetia	197	137	136	87	90	50	89	69	142	123	165	102	140	139	200	122	123	197
k__Bacteria;p__Planctomycetes;c__vadinHA49	0	0	0	0	0	0	0	0	0	0	6	0	8	0	0	1	6	7
k__Bacteria;p__Proteobacteria;c__Alphaproteobacteria	601	466	274	960	643	1108	415	2432	522	597	631	359	522	446	556	403	414	738
k__Bacteria;p__Proteobacteria;c__Betaproteobacteria	41	50	64	8	0	14	6	29	45	75	168	96	92	128	137	50	125	54
k__Bacteria;p__Proteobacteria;c__Deltaproteobacteria	171	172	165	83	63	48	159	44	49	219	382	344	408	349	400	443	321	237
k__Bacteria;p__Proteobacteria;c__Epsilonproteobacteria	2	53	47	14	8	14	0	50	76	20	85	17	18	29	24	31	28	10
k__Bacteria;p__Proteobacteria;c__Gammaproteobacteria	162	943	777	1396	818	2158	795	1756	1913	177	78	100	291	183	118	123	175	121
k__Bacteria;p__Proteobacteria;c__TA18	20	0	10	25	8	4	4	3	2	7	19	18	28	48	34	39	44	26
k__Bacteria;p__Spirochaetes;c__Leptospirae	0	5	0	0	0	0	0	0	0	0	0	0	0	0	0	0	0	0
k__Bacteria;p__Spirochaetes;c__MVP_15	262	0	216	0	14	30	0	8	10	109	120	109	86	104	70	109	81	139
k__Bacteria;p__Spirochaetes;c__Spirochaetes	908	806	780	816	789	782	846	738	842	685	512	584	648	629	633	621	618	386
k__Bacteria;p__SR1;c__SR1_c_unclassified	7	95	17	25	10	4	11	23	24	1143	818	1235	796	1158	1112	829	857	1411
k__Bacteria;p__Synergistetes;c__Synergistia	112	26	35	33	37	20	56	27	104	27	27	21	23	24	57	39	14	28
k__Bacteria;p__Tenericutes;c__Mollicutes	825	1267	912	2215	976	899	1252	973	807	1021	773	577	905	774	721	647	687	637
k__Bacteria;p__Tenericutes;c__RF3	0	0	8	0	0	25	46	7	6	119	142	75	120	83	36	118	122	205
k__Bacteria;p__TM7;c__TM7_3	212	319	233	850	251	73	267	289	184	184	161	180	195	214	121	188	233	149
k__Bacteria;p__Verrucomicrobia;c__Opitutae	17	0	0	38	14	6	9	14	9	3	0	0	0	3	0	5	0	1
k__Bacteria;p__Verrucomicrobia;c__Pedosphaerae	0	32	0	85	0	3	0	0	118	100	121	63	18	143	124	33	69	87
k__Bacteria;p__Verrucomicrobia;c__Verruco_5	305	346	390	348	424	222	257	315	271	1133	1296	1325	1347	1377	1309	1289	1127	1131
k__Bacteria;p__WPS_2;c__WPS_2_c_unclassified	76	13	81	20	9	42	1	71	149	15	12	10	5	0	15	11	4	19

## Sheet: L4_order
Taxon	GN394	GN401	GN428	GN430	GN436	GN451	GN477	GN497	GN499	GS359	GS393	GS400	GS467	GS476	GS482	GS484	GS489	GS490
d__Unassigned;p___p_unclassified;c___c_unclassified;o___o_unclassified	287	10	5	3	24	192	19	201	90	0	90	1	0	11	0	0	0	0
k__Archaea;p__Euryarchaeota;c__Methanobacteria;o__Methanobacteriales	144	108	249	88	147	122	247	176	35	16	21	21	12	30	21	15	19	18
k__Archaea;p__Euryarchaeota;c__Thermoplasmata;o__E2	0	0	0	0	0	3	0	0	36	42	65	50	36	11	51	39	31	33
k__Bacteria;p__Actinobacteria;c__Coriobacteriia;o__Coriobacteriales	112	0	38	4	0	5	8	5	39	17	23	44	42	33	27	46	57	45
k__Bacteria;p__Bacteria_p_unclassified;c__Bacteria_c_unclassified;o__Bacteria_o_unclassified	0	22	8	42	24	28	10	44	19	25	11	25	11	16	20	31	19	29
k__Bacteria;p__Bacteroidetes;c__Bacteroidia;o__Bacteroidales	16900	19019	16486	17316	19438	17213	14447	16883	20350	19574	20137	22357	21109	20804	20201	20843	21615	21911
k__Bacteria;p__Bacteroidetes;c__Cytophagia;o__Cytophagales	24	79	37	70	0	37	50	94	11	0	0	4	0	0	0	5	5	0
k__Bacteria;p__Bacteroidetes;c__Flavobacteriia;o__Flavobacteriales	0	8	0	0	0	0	0	1	0	0	0	0	0	0	9	0	0	0
k__Bacteria;p__Chlorobi;c__OPB56;o__OPB56_o_unclassified	0	0	0	0	0	0	0	0	0	0	9	0	0	11	0	2	0	0
k__Bacteria;p__Chloroflexi;c__Anaerolineae;o__Anaerolineales	24	11	23	0	14	10	7	12	24	10	0	0	19	0	16	6	11	9
k__Bacteria;p__Cyanobacteria;c__4C0d_2;o__YS2	155	360	86	228	351	254	361	192	211	166	156	142	195	147	136	208	132	311
k__Bacteria;p__Cyanobacteria;c__Chloroplast;o__Streptophyta	0	0	0	0	0	0	0	0	0	0	0	0	0	0	0	2	4	0
k__Bacteria;p__Elusimicrobia;c__Elusimicrobia;o__Elusimicrobiales	17	77	33	47	74	89	8	79	87	186	64	67	139	43	119	95	72	218
k__Bacteria;p__Elusimicrobia;c__Endomicrobia;o__Endomicrobia_o_unclassified	27	82	29	116	106	72	37	130	119	44	69	94	79	56	48	34	65	57
k__Bacteria;p__Fibrobacteres;c__Fibrobacteria;o__Fibrobacterales	736	1495	1170	2667	1405	3273	1410	915	59	1585	969	1350	1227	1052	1092	1044	1170	670
k__Bacteria;p__Firmicutes;c__Bacilli;o__Bacillales	0	0	0	0	1	0	0	0	0	0	0	0	0	0	0	0	0	0
k__Bacteria;p__Firmicutes;c__Bacilli;o__Lactobacillales	0	11	14	3	7	6	9	13	11	0	0	5	0	5	7	6	7	7
k__Bacteria;p__Firmicutes;c__Clostridia;o__Clostridiales	17612	14422	17857	12196	14404	13339	19316	14854	13219	11972	11811	10776	11185	11523	12701	11739	10499	10904
k__Bacteria;p__Firmicutes;c__Erysipelotrichi;o__Erysipelotrichales	806	262	587	731	451	580	505	302	730	685	561	239	366	430	279	521	428	428
k__Bacteria;p__Fusobacteria;c__Fusobacteriia;o__Fusobacteriales	0	0	5	0	0	0	0	0	0	0	0	0	0	0	0	0	0	0
k__Bacteria;p__GN02;c__BD1_5;o__BD1_5_o_unclassified	0	0	0	0	0	0	0	0	0	9	19	5	0	9	0	7	8	1
k__Bacteria;p__LD1;c__LD1_c_unclassified;o__LD1_o_unclassified	0	0	0	7	9	0	0	0	11	59	82	31	61	26	27	36	7	105
k__Bacteria;p__Lentisphaerae;c__Lentisphaeria;o__Victivallales	92	158	77	318	245	129	207	95	524	259	893	305	501	522	387	618	1036	390
k__Bacteria;p__Lentisphaerae;c__Lentisphaeria;o__Z20	0	0	5	15	0	0	0	10	6	42	80	38	103	56	16	70	84	105
k__Bacteria;p__OD1;c__ABY1;o__ABY1_o_unclassified	0	0	0	0	0	0	0	0	0	5	1	0	0	0	0	2	4	0
k__Bacteria;p__Planctomycetes;c__Planctomycetes_c_unclassified;o__Planctomycetes_o_unclassified	0	0	0	0	0	0	0	0	0	401	277	85	119	238	30	384	533	30
k__Bacteria;p__Planctomycetes;c__Planctomycetia;o__Pirellulales	197	137	136	87	90	50	89	69	142	123	165	102	140	139	200	122	123	197
k__Bacteria;p__Planctomycetes;c__vadinHA49;o__PeHg47	0	0	0	0	0	0	0	0	0	0	6	0	8	0	0	1	6	7
k__Bacteria;p__Proteobacteria;c__Alphaproteobacteria;o__Alphaproteobacteria_o_unclassified	46	12	10	61	40	75	27	16	62	370	253	203	207	182	274	117	186	448
k__Bacteria;p__Proteobacteria;c__Alphaproteobacteria;o__RF32	382	176	57	174	260	204	188	272	194	132	278	109	254	158	211	165	107	220
k__Bacteria;p__Proteobacteria;c__Alphaproteobacteria;o__Rhizobiales	0	0	0	0	0	0	0	0	0	0	0	0	0	4	0	0	0	0
k__Bacteria;p__Proteobacteria;c__Alphaproteobacteria;o__Rhodospirillales	37	8	8	9	20	14	12	13	5	0	0	0	0	0	0	0	0	0
k__Bacteria;p__Proteobacteria;c__Alphaproteobacteria;o__Rickettsiales	136	270	199	716	323	815	188	2131	261	95	95	47	61	102	69	121	121	70
k__Bacteria;p__Proteobacteria;c__Alphaproteobacteria;o__Sphingomonadales	0	0	0	0	0	0	0	0	0	0	5	0	0	0	2	0	0	0
k__Bacteria;p__Proteobacteria;c__Betaproteobacteria;o__Burkholderiales	10	32	23	0	0	2	0	21	17	36	38	83	49	76	77	28	76	39
k__Bacteria;p__Proteobacteria;c__Betaproteobacteria;o__Neisseriales	6	0	17	8	0	0	0	0	7	22	127	7	25	23	31	17	29	7
k__Bacteria;p__Proteobacteria;c__Betaproteobacteria;o__Rhodocyclales	25	18	24	0	0	12	6	8	21	17	3	6	18	29	29	5	20	8
k__Bacteria;p__Proteobacteria;c__Deltaproteobacteria;o__Bdellovibrionales	0	0	0	0	0	0	0	0	0	10	31	9	0	10	10	4	8	4
k__Bacteria;p__Proteobacteria;c__Deltaproteobacteria;o__Deltaproteobacteria_o_unclassified	0	0	0	0	0	0	0	0	0	0	14	8	5	0	19	0	11	3
k__Bacteria;p__Proteobacteria;c__Deltaproteobacteria;o__Desulfobacterales	40	26	39	8	0	14	16	17	12	13	0	15	11	25	0	1	27	0
k__Bacteria;p__Proteobacteria;c__Deltaproteobacteria;o__Desulfovibrionales	84	100	80	11	26	34	38	22	37	87	86	85	87	158	120	130	91	99
k__Bacteria;p__Proteobacteria;c__Deltaproteobacteria;o__Desulfuromonadales	0	5	0	0	9	0	7	1	0	14	16	0	18	22	18	10	27	16
k__Bacteria;p__Proteobacteria;c__Deltaproteobacteria;o__GMD14H09	47	38	46	37	28	0	98	4	0	19	74	86	108	58	61	107	79	58
k__Bacteria;p__Proteobacteria;c__Deltaproteobacteria;o__Myxococcales	0	3	0	11	0	0	0	0	0	69	151	136	161	50	155	159	44	36
k__Bacteria;p__Proteobacteria;c__Deltaproteobacteria;o__PB19	0	0	0	0	0	0	0	0	0	7	10	5	18	26	17	24	34	21
k__Bacteria;p__Proteobacteria;c__Deltaproteobacteria;o__Spirobacillales	0	0	0	16	0	0	0	0	0	0	0	0	0	0	0	8	0	0
k__Bacteria;p__Proteobacteria;c__Epsilonproteobacteria;o__Campylobacterales	2	53	47	14	8	14	0	50	76	20	85	17	18	29	24	31	28	10
k__Bacteria;p__Proteobacteria;c__Gammaproteobacteria;o__Aeromonadales	160	937	777	1392	818	2158	795	1753	1911	163	58	100	279	174	102	114	147	109
k__Bacteria;p__Proteobacteria;c__Gammaproteobacteria;o__Cardiobacteriales	0	4	0	0	0	0	0	0	0	11	0	0	4	0	16	1	19	0
k__Bacteria;p__Proteobacteria;c__Gammaproteobacteria;o__Legionellales	0	0	0	4	0	0	0	0	0	3	10	0	0	0	0	0	9	12
k__Bacteria;p__Proteobacteria;c__Gammaproteobacteria;o__Pasteurellales	0	0	0	0	0	0	0	1	0	0	0	0	0	9	0	3	0	0
k__Bacteria;p__Proteobacteria;c__Gammaproteobacteria;o__Pseudomonadales	2	2	0	0	0	0	0	2	2	0	10	0	8	0	0	5	0	0
k__Bacteria;p__Proteobacteria;c__TA18;o__PHOS_HD29	20	0	10	25	8	4	4	3	2	7	19	18	28	48	34	39	44	26
k__Bacteria;p__Spirochaetes;c__Leptospirae;o__Leptospirales	0	5	0	0	0	0	0	0	0	0	0	0	0	0	0	0	0	0
k__Bacteria;p__Spirochaetes;c__MVP_15;o__PL_11B10	262	0	216	0	14	30	0	8	10	109	120	109	86	104	70	109	81	139
k__Bacteria;p__Spirochaetes;c__Spirochaetes;o__M2PT2_76	0	0	0	0	0	0	0	0	0	8	14	13	11	13	15	8	14	6
k__Bacteria;p__Spirochaetes;c__Spirochaetes;o__Sphaerochaetales	0	2	0	0	0	0	0	0	36	0	6	0	0	0	0	2	0	0
k__Bacteria;p__Spirochaetes;c__Spirochaetes;o__Spirochaetales	908	804	780	816	789	782	846	738	803	677	492	571	637	616	610	611	604	380
k__Bacteria;p__Spirochaetes;c__Spirochaetes;o__Spirochaetes_o_unclassified	0	0	0	0	0	0	0	0	3	0	0	0	0	0	8	0	0	0
k__Bacteria;p__SR1;c__SR1_c_unclassified;o__SR1_o_unclassified	7	95	17	25	10	4	11	23	24	1143	818	1235	796	1158	1112	829	857	1411
k__Bacteria;p__Synergistetes;c__Synergistia;o__Synergistales	112	26	35	33	37	20	56	27	104	27	27	21	23	24	57	39	14	28
k__Bacteria;p__Tenericutes;c__Mollicutes;o__Acholeplasmatales	0	105	4	252	36	128	28	28	138	86	84	36	62	109	66	46	103	67
k__Bacteria;p__Tenericutes;c__Mollicutes;o__Anaeroplasmatales	66	542	170	770	382	213	259	283	384	654	430	337	595	483	515	382	347	385
k__Bacteria;p__Tenericutes;c__Mollicutes;o__Mollicutes_o_unclassified	7	3	6	17	0	9	15	0	6	28	5	9	15	5	4	17	13	26
k__Bacteria;p__Tenericutes;c__Mollicutes;o__Mycoplasmatales	220	181	244	385	109	180	355	61	108	5	10	22	10	6	15	4	16	13
k__Bacteria;p__Tenericutes;c__Mollicutes;o__RF39	532	436	488	791	449	369	595	601	171	248	244	173	223	171	121	198	208	146
k__Bacteria;p__Tenericutes;c__RF3;o__ML615J_28	0	0	8	0	0	25	46	7	6	119	142	75	120	83	36	118	122	205
k__Bacteria;p__TM7;c__TM7_3;o__CW040	212	319	233	850	251	73	267	289	184	184	159	180	195	214	121	188	233	149
k__Bacteria;p__TM7;c__TM7_3;o__TM7_3_o_unclassified	0	0	0	0	0	0	0	0	0	0	2	0	0	0	0	0	0	0
k__Bacteria;p__Verrucomicrobia;c__Opitutae;o__Cerasicoccales	0	0	0	0	0	0	0	2	9	0	0	0	0	0	0	0	0	0
k__Bacteria;p__Verrucomicrobia;c__Opitutae;o__HA64	17	0	0	38	14	6	9	12	0	3	0	0	0	3	0	5	0	1
k__Bacteria;p__Verrucomicrobia;c__Pedosphaerae;o__Pedosphaerales	0	32	0	85	0	3	0	0	118	100	121	63	18	143	124	33	69	87
k__Bacteria;p__Verrucomicrobia;c__Verruco_5;o__LD1_PB3	0	0	0	0	0	0	0	0	0	112	162	158	108	215	148	85	76	58
k__Bacteria;p__Verrucomicrobia;c__Verruco_5;o__WCHB1_41	305	346	390	348	424	222	257	315	271	1021	1134	1167	1239	1162	1161	1204	1051	1073
k__Bacteria;p__WPS_2;c__WPS_2_c_unclassified;o__WPS_2_o_unclassified	76	13	81	20	9	42	1	71	149	15	12	10	5	0	15	11	4	19

## Sheet: L5_family
Taxon	GN394	GN401	GN428	GN430	GN436	GN451	GN477	GN497	GN499	GS359	GS393	GS400	GS467	GS476	GS482	GS484	GS489	GS490
d__Unassigned;p___p_unclassified;c___c_unclassified;o___o_unclassified;f___f_unclassified	287	10	5	3	24	192	19	201	90	0	90	1	0	11	0	0	0	0
k__Archaea;p__Euryarchaeota;c__Methanobacteria;o__Methanobacteriales;f__Methanobacteriaceae	144	108	249	88	147	122	247	176	35	16	21	21	12	30	21	15	19	18
k__Archaea;p__Euryarchaeota;c__Thermoplasmata;o__E2;f__Methanomassiliicoccaceae	0	0	0	0	0	3	0	0	36	42	65	50	36	11	51	39	31	33
k__Bacteria;p__Actinobacteria;c__Coriobacteriia;o__Coriobacteriales;f__Coriobacteriaceae	112	0	38	4	0	5	8	5	39	17	23	44	42	33	27	46	57	45
k__Bacteria;p__Bacteria_p_unclassified;c__Bacteria_c_unclassified;o__Bacteria_o_unclassified;f__Bacteria_f_unclassified	0	22	8	42	24	28	10	44	19	25	11	25	11	16	20	31	19	29
k__Bacteria;p__Bacteroidetes;c__Bacteroidia;o__Bacteroidales;f__Bacteroidaceae	88	153	44	229	179	62	156	178	137	873	523	714	635	622	454	646	577	888
k__Bacteria;p__Bacteroidetes;c__Bacteroidia;o__Bacteroidales;f__Bacteroidales_f_unclassified	2084	4823	2619	5189	6308	3538	2990	7781	6379	11392	10664	10343	12289	10840	10259	10892	11859	12161
k__Bacteria;p__Bacteroidetes;c__Bacteroidia;o__Bacteroidales;f__BS11	42	223	273	160	280	56	71	56	927	898	767	1228	719	916	1136	974	1326	1057
k__Bacteria;p__Bacteroidetes;c__Bacteroidia;o__Bacteroidales;f__p_2534_18B5	0	0	11	0	0	0	0	0	0	0	0	0	0	0	0	0	0	0
k__Bacteria;p__Bacteroidetes;c__Bacteroidia;o__Bacteroidales;f__Paraprevotellaceae	967	2061	860	1913	1684	1440	1589	1333	1713	1712	1888	2246	1879	1941	1906	1772	1581	1608
k__Bacteria;p__Bacteroidetes;c__Bacteroidia;o__Bacteroidales;f__Porphyromonadaceae	99	84	102	144	120	103	86	182	66	13	4	3	12	2	4	5	0	14
k__Bacteria;p__Bacteroidetes;c__Bacteroidia;o__Bacteroidales;f__Prevotellaceae	9024	8634	7584	7405	8078	9083	7209	4512	6418	3585	5009	6905	4573	5355	5490	5400	5012	5051
k__Bacteria;p__Bacteroidetes;c__Bacteroidia;o__Bacteroidales;f__RF16	96	544	118	794	589	198	195	721	1200	736	781	607	737	744	637	693	660	784
k__Bacteria;p__Bacteroidetes;c__Bacteroidia;o__Bacteroidales;f__Rikenellaceae	0	0	4	9	7	0	0	7	13	0	0	0	0	4	0	0	0	0
k__Bacteria;p__Bacteroidetes;c__Bacteroidia;o__Bacteroidales;f__S24_7	4500	2497	4871	1473	2193	2733	2151	2113	3497	365	501	311	265	380	315	461	600	348
k__Bacteria;p__Bacteroidetes;c__Cytophagia;o__Cytophagales;f__Amoebophilaceae	24	79	37	70	0	37	50	94	11	0	0	4	0	0	0	3	5	0
k__Bacteria;p__Bacteroidetes;c__Cytophagia;o__Cytophagales;f__Cytophagaceae	0	0	0	0	0	0	0	0	0	0	0	0	0	0	0	2	0	0
k__Bacteria;p__Bacteroidetes;c__Flavobacteriia;o__Flavobacteriales;f__Flavobacteriaceae	0	0	0	0	0	0	0	0	0	0	0	0	0	0	9	0	0	0
k__Bacteria;p__Bacteroidetes;c__Flavobacteriia;o__Flavobacteriales;f__Weeksellaceae	0	8	0	0	0	0	0	1	0	0	0	0	0	0	0	0	0	0
k__Bacteria;p__Chlorobi;c__OPB56;o__OPB56_o_unclassified;f__OPB56_f_unclassified	0	0	0	0	0	0	0	0	0	0	9	0	0	11	0	2	0	0
k__Bacteria;p__Chloroflexi;c__Anaerolineae;o__Anaerolineales;f__Anaerolinaceae	24	11	23	0	14	10	7	12	24	10	0	0	19	0	16	6	11	9
k__Bacteria;p__Cyanobacteria;c__4C0d_2;o__YS2;f__YS2_f_unclassified	155	360	86	228	351	254	361	192	211	166	156	142	195	147	136	208	132	311
k__Bacteria;p__Cyanobacteria;c__Chloroplast;o__Streptophyta;f__Streptophyta_f_unclassified	0	0	0	0	0	0	0	0	0	0	0	0	0	0	0	2	4	0
k__Bacteria;p__Elusimicrobia;c__Elusimicrobia;o__Elusimicrobiales;f__Elusimicrobiaceae	10	77	33	47	74	89	8	79	87	154	55	67	139	43	116	78	72	213
k__Bacteria;p__Elusimicrobia;c__Elusimicrobia;o__Elusimicrobiales;f__Elusimicrobiales_f_unclassified	7	0	0	0	0	0	0	0	0	32	9	0	0	0	3	17	0	5
k__Bacteria;p__Elusimicrobia;c__Endomicrobia;o__Endomicrobia_o_unclassified;f__Endomicrobia_f_unclassified	27	82	29	116	106	72	37	130	119	44	69	94	79	56	48	34	65	57
k__Bacteria;p__Fibrobacteres;c__Fibrobacteria;o__Fibrobacterales;f__Fibrobacteraceae	736	1491	1170	2667	1400	3273	1410	907	59	1585	963	1345	1227	1048	1092	1039	1167	670
k__Bacteria;p__Fibrobacteres;c__Fibrobacteria;o__Fibrobacterales;f__Fibrobacterales_f_unclassified	0	4	0	0	5	0	0	8	0	0	6	5	0	4	0	5	3	0
k__Bacteria;p__Firmicutes;c__Bacilli;o__Bacillales;f__Bacillaceae	0	0	0	0	1	0	0	0	0	0	0	0	0	0	0	0	0	0
k__Bacteria;p__Firmicutes;c__Bacilli;o__Lactobacillales;f__Lactobacillaceae	0	0	8	0	0	0	0	0	0	0	0	0	0	0	0	0	0	0
k__Bacteria;p__Firmicutes;c__Bacilli;o__Lactobacillales;f__Streptococcaceae	0	11	6	3	7	6	9	13	11	0	0	5	0	5	7	6	7	7
k__Bacteria;p__Firmicutes;c__Clostridia;o__Clostridiales;f__Christensenellaceae	1611	174	234	132	210	97	284	570	965	580	294	403	685	409	531	388	267	451
k__Bacteria;p__Firmicutes;c__Clostridia;o__Clostridiales;f__Clostridiaceae	710	265	532	426	474	366	1170	192	219	248	257	172	311	219	434	235	134	234
k__Bacteria;p__Firmicutes;c__Clostridia;o__Clostridiales;f__Clostridiales_f_unclassified	3450	3298	4033	3133	2711	3096	4026	3496	2599	3151	2464	2408	2299	2806	2685	2472	2771	2441
k__Bacteria;p__Firmicutes;c__Clostridia;o__Clostridiales;f__Dehalobacteriaceae	0	2	0	6	0	0	0	0	16	12	80	9	37	38	15	42	35	16
k__Bacteria;p__Firmicutes;c__Clostridia;o__Clostridiales;f__Eubacteriaceae	0	6	0	0	0	0	7	6	10	0	4	0	0	0	0	1	4	0
k__Bacteria;p__Firmicutes;c__Clostridia;o__Clostridiales;f__Gracilibacteraceae	0	0	0	0	0	3	0	3	8	0	5	8	5	9	0	0	0	0
k__Bacteria;p__Firmicutes;c__Clostridia;o__Clostridiales;f__Lachnospiraceae	3090	4560	3818	2856	3475	2821	3606	3739	3095	2655	2629	3139	2901	3169	2780	2599	2161	2331
k__Bacteria;p__Firmicutes;c__Clostridia;o__Clostridiales;f__Mogibacteriaceae	859	564	697	254	463	339	340	435	566	355	449	364	382	364	308	388	430	335
k__Bacteria;p__Firmicutes;c__Clostridia;o__Clostridiales;f__Ruminococcaceae	5882	4051	6623	4370	4938	4687	5378	5288	4604	4517	4925	3619	4084	3802	5350	4988	4058	4578
k__Bacteria;p__Firmicutes;c__Clostridia;o__Clostridiales;f__Syntrophomonadaceae	0	7	5	0	0	0	0	0	0	2	0	0	5	0	0	2	0	3
k__Bacteria;p__Firmicutes;c__Clostridia;o__Clostridiales;f__Veillonellaceae	2010	1495	1915	1019	2133	1930	4505	1125	1137	452	704	654	476	707	598	624	639	515
k__Bacteria;p__Firmicutes;c__Erysipelotrichi;o__Erysipelotrichales;f__Erysipelotrichaceae	806	262	587	731	451	580	505	302	730	685	561	239	366	430	279	521	428	428
k__Bacteria;p__Fusobacteria;c__Fusobacteriia;o__Fusobacteriales;f__Fusobacteriaceae	0	0	5	0	0	0	0	0	0	0	0	0	0	0	0	0	0	0
k__Bacteria;p__GN02;c__BD1_5;o__BD1_5_o_unclassified;f__BD1_5_f_unclassified	0	0	0	0	0	0	0	0	0	9	19	5	0	9	0	7	8	1
k__Bacteria;p__LD1;c__LD1_c_unclassified;o__LD1_o_unclassified;f__LD1_f_unclassified	0	0	0	7	9	0	0	0	11	59	82	31	61	26	27	36	7	105
k__Bacteria;p__Lentisphaerae;c__Lentisphaeria;o__Victivallales;f__Victivallaceae	92	158	77	318	245	129	207	95	524	259	893	305	501	522	387	618	1036	390
k__Bacteria;p__Lentisphaerae;c__Lentisphaeria;o__Z20;f__R4_45B	0	0	5	15	0	0	0	10	6	42	80	38	103	56	16	70	84	105
k__Bacteria;p__OD1;c__ABY1;o__ABY1_o_unclassified;f__ABY1_f_unclassified	0	0	0	0	0	0	0	0	0	5	1	0	0	0	0	2	4	0
k__Bacteria;p__Planctomycetes;c__Planctomycetes_c_unclassified;o__Planctomycetes_o_unclassified;f__Planctomycetes_f_unclassified	0	0	0	0	0	0	0	0	0	401	277	85	119	238	30	384	533	30
k__Bacteria;p__Planctomycetes;c__Planctomycetia;o__Pirellulales;f__Pirellulaceae	197	137	136	87	90	50	89	69	142	123	165	102	140	139	200	122	123	197
k__Bacteria;p__Planctomycetes;c__vadinHA49;o__PeHg47;f__PeHg47_f_unclassified	0	0	0	0	0	0	0	0	0	0	6	0	8	0	0	1	6	7
k__Bacteria;p__Proteobacteria;c__Alphaproteobacteria;o__Alphaproteobacteria_o_unclassified;f__Alphaproteobacteria_f_unclassified	46	12	10	61	40	75	27	16	62	370	253	203	207	182	274	117	186	448
k__Bacteria;p__Proteobacteria;c__Alphaproteobacteria;o__RF32;f__RF32_f_unclassified	382	176	57	174	260	204	188	272	194	132	278	109	254	158	211	165	107	220
k__Bacteria;p__Proteobacteria;c__Alphaproteobacteria;o__Rhizobiales;f__Rhizobiaceae	0	0	0	0	0	0	0	0	0	0	0	0	0	4	0	0	0	0
k__Bacteria;p__Proteobacteria;c__Alphaproteobacteria;o__Rhodospirillales;f__Acetobacteraceae	37	8	8	9	20	14	12	13	5	0	0	0	0	0	0	0	0	0
k__Bacteria;p__Proteobacteria;c__Alphaproteobacteria;o__Rickettsiales;f__Rickettsiales_f_unclassified	136	270	199	716	323	815	188	2131	261	95	95	47	61	102	69	121	121	70
k__Bacteria;p__Proteobacteria;c__Alphaproteobacteria;o__Sphingomonadales;f__Sphingomonadaceae	0	0	0	0	0	0	0	0	0	0	5	0	0	0	2	0	0	0
k__Bacteria;p__Proteobacteria;c__Betaproteobacteria;o__Burkholderiales;f__Alcaligenaceae	0	0	0	0	0	0	0	0	0	15	14	76	27	52	55	22	32	23
k__Bacteria;p__Proteobacteria;c__Betaproteobacteria;o__Burkholderiales;f__Comamonadaceae	10	12	23	0	0	2	0	13	17	21	24	7	22	24	22	6	44	16
k__Bacteria;p__Proteobacteria;c__Betaproteobacteria;o__Burkholderiales;f__Oxalobacteraceae	0	20	0	0	0	0	0	8	0	0	0	0	0	0	0	0	0	0
k__Bacteria;p__Proteobacteria;c__Betaproteobacteria;o__Neisseriales;f__Neisseriaceae	6	0	17	8	0	0	0	0	7	22	127	7	25	23	31	17	29	7
k__Bacteria;p__Proteobacteria;c__Betaproteobacteria;o__Rhodocyclales;f__Rhodocyclaceae	25	18	24	0	0	12	6	8	21	17	3	6	18	29	29	5	20	8
k__Bacteria;p__Proteobacteria;c__Deltaproteobacteria;o__Bdellovibrionales;f__Bacteriovoracaceae	0	0	0	0	0	0	0	0	0	10	31	9	0	10	10	4	8	4
k__Bacteria;p__Proteobacteria;c__Deltaproteobacteria;o__Deltaproteobacteria_o_unclassified;f__Deltaproteobacteria_f_unclassified	0	0	0	0	0	0	0	0	0	0	14	8	5	0	19	0	11	3
k__Bacteria;p__Proteobacteria;c__Deltaproteobacteria;o__Desulfobacterales;f__Desulfobulbaceae	40	26	39	8	0	14	16	17	12	13	0	15	11	25	0	1	27	0
k__Bacteria;p__Proteobacteria;c__Deltaproteobacteria;o__Desulfovibrionales;f__Desulfovibrionaceae	84	100	80	11	26	34	38	22	37	87	86	85	87	158	120	130	91	99
k__Bacteria;p__Proteobacteria;c__Deltaproteobacteria;o__Desulfuromonadales;f__Pelobacteraceae	0	5	0	0	9	0	7	1	0	14	16	0	18	22	18	10	27	16
k__Bacteria;p__Proteobacteria;c__Deltaproteobacteria;o__GMD14H09;f__GMD14H09_f_unclassified	47	38	46	37	28	0	98	4	0	19	74	86	108	58	61	107	79	58
k__Bacteria;p__Proteobacteria;c__Deltaproteobacteria;o__Myxococcales;f__0319_6G20	0	3	0	11	0	0	0	0	0	69	151	136	161	50	155	154	44	36
k__Bacteria;p__Proteobacteria;c__Deltaproteobacteria;o__Myxococcales;f__Myxococcales_f_unclassified	0	0	0	0	0	0	0	0	0	0	0	0	0	0	0	5	0	0
k__Bacteria;p__Proteobacteria;c__Deltaproteobacteria;o__PB19;f__PB19_f_unclassified	0	0	0	0	0	0	0	0	0	7	10	5	18	26	17	24	34	21
k__Bacteria;p__Proteobacteria;c__Deltaproteobacteria;o__Spirobacillales;f__Spirobacillales_f_unclassified	0	0	0	16	0	0	0	0	0	0	0	0	0	0	0	8	0	0
k__Bacteria;p__Proteobacteria;c__Epsilonproteobacteria;o__Campylobacterales;f__Campylobacteraceae	2	53	47	14	8	14	0	50	76	20	85	17	18	29	24	31	28	10
k__Bacteria;p__Proteobacteria;c__Gammaproteobacteria;o__Aeromonadales;f__Succinivibrionaceae	160	937	777	1392	818	2158	795	1753	1911	163	58	100	279	174	102	114	147	109
k__Bacteria;p__Proteobacteria;c__Gammaproteobacteria;o__Cardiobacteriales;f__Cardiobacteriaceae	0	4	0	0	0	0	0	0	0	11	0	0	4	0	16	1	19	0
k__Bacteria;p__Proteobacteria;c__Gammaproteobacteria;o__Legionellales;f__Coxiellaceae	0	0	0	4	0	0	0	0	0	3	10	0	0	0	0	0	9	12
k__Bacteria;p__Proteobacteria;c__Gammaproteobacteria;o__Pasteurellales;f__Pasteurellaceae	0	0	0	0	0	0	0	1	0	0	0	0	0	9	0	3	0	0
k__Bacteria;p__Proteobacteria;c__Gammaproteobacteria;o__Pseudomonadales;f__Moraxellaceae	2	2	0	0	0	0	0	0	2	0	10	0	8	0	0	5	0	0
k__Bacteria;p__Proteobacteria;c__Gammaproteobacteria;o__Pseudomonadales;f__Pseudomonadaceae	0	0	0	0	0	0	0	2	0	0	0	0	0	0	0	0	0	0
k__Bacteria;p__Proteobacteria;c__TA18;o__PHOS_HD29;f__PHOS_HD29_f_unclassified	20	0	10	25	8	4	4	3	2	7	19	18	28	48	34	39	44	26
k__Bacteria;p__Spirochaetes;c__Leptospirae;o__Leptospirales;f__Sediment_4	0	5	0	0	0	0	0	0	0	0	0	0	0	0	0	0	0	0
k__Bacteria;p__Spirochaetes;c__MVP_15;o__PL_11B10;f__PL_11B10_f_unclassified	262	0	216	0	14	30	0	8	10	109	120	109	86	104	70	109	81	139
k__Bacteria;p__Spirochaetes;c__Spirochaetes;o__M2PT2_76;f__M2PT2_76_f_unclassified	0	0	0	0	0	0	0	0	0	8	14	13	11	13	15	8	14	6
k__Bacteria;p__Spirochaetes;c__Spirochaetes;o__Sphaerochaetales;f__Sphaerochaetaceae	0	2	0	0	0	0	0	0	36	0	6	0	0	0	0	2	0	0
k__Bacteria;p__Spirochaetes;c__Spirochaetes;o__Spirochaetales;f__Spirochaetaceae	908	804	780	816	789	782	846	738	803	677	492	571	637	616	610	611	604	380
k__Bacteria;p__Spirochaetes;c__Spirochaetes;o__Spirochaetes_o_unclassified;f__Spirochaetes_f_unclassified	0	0	0	0	0	0	0	0	3	0	0	0	0	0	8	0	0	0
k__Bacteria;p__SR1;c__SR1_c_unclassified;o__SR1_o_unclassified;f__SR1_f_unclassified	7	95	17	25	10	4	11	23	24	1143	818	1235	796	1158	1112	829	857	1411
k__Bacteria;p__Synergistetes;c__Synergistia;o__Synergistales;f__Dethiosulfovibrionaceae	112	26	35	33	37	20	56	27	104	27	27	21	23	24	57	39	14	28
k__Bacteria;p__Tenericutes;c__Mollicutes;o__Acholeplasmatales;f__Acholeplasmatales_f_unclassified	0	105	4	252	36	128	28	28	138	86	84	36	62	109	66	46	103	67
k__Bacteria;p__Tenericutes;c__Mollicutes;o__Anaeroplasmatales;f__Anaeroplasmataceae	66	542	170	770	382	213	259	283	384	654	430	337	595	483	515	382	347	385
k__Bacteria;p__Tenericutes;c__Mollicutes;o__Mollicutes_o_unclassified;f__Mollicutes_f_unclassified	7	3	6	17	0	9	15	0	6	28	5	9	15	5	4	17	13	26
k__Bacteria;p__Tenericutes;c__Mollicutes;o__Mycoplasmatales;f__Mycoplasmataceae	220	181	244	385	109	180	355	61	108	5	10	22	10	6	15	4	16	13
k__Bacteria;p__Tenericutes;c__Mollicutes;o__RF39;f__RF39_f_unclassified	532	436	488	791	449	369	595	601	171	248	244	173	223	171	121	198	208	146
k__Bacteria;p__Tenericutes;c__RF3;o__ML615J_28;f__ML615J_28_f_unclassified	0	0	8	0	0	25	46	7	6	119	142	75	120	83	36	118	122	205
k__Bacteria;p__TM7;c__TM7_3;o__CW040;f__F16	212	319	233	850	251	73	267	289	184	184	159	180	195	214	121	188	233	149
k__Bacteria;p__TM7;c__TM7_3;o__TM7_3_o_unclassified;f__TM7_3_f_unclassified	0	0	0	0	0	0	0	0	0	0	2	0	0	0	0	0	0	0
k__Bacteria;p__Verrucomicrobia;c__Opitutae;o__Cerasicoccales;f__Cerasicoccaceae	0	0	0	0	0	0	0	2	9	0	0	0	0	0	0	0	0	0
k__Bacteria;p__Verrucomicrobia;c__Opitutae;o__HA64;f__HA64_f_unclassified	17	0	0	38	14	6	9	12	0	3	0	0	0	3	0	5	0	1
k__Bacteria;p__Verrucomicrobia;c__Pedosphaerae;o__Pedosphaerales;f__R4_41B	0	32	0	85	0	3	0	0	118	100	121	63	18	143	124	33	69	87
k__Bacteria;p__Verrucomicrobia;c__Verruco_5;o__LD1_PB3;f__LD1_PB3_f_unclassified	0	0	0	0	0	0	0	0	0	112	162	158	108	215	148	85	76	58
k__Bacteria;p__Verrucomicrobia;c__Verruco_5;o__WCHB1_41;f__RFP12	283	340	357	342	416	216	250	298	263	1001	1100	1104	1166	1084	1145	1157	1027	1026
k__Bacteria;p__Verrucomicrobia;c__Verruco_5;o__WCHB1_41;f__WCHB1_25	22	6	24	6	8	6	7	8	8	12	10	22	14	46	8	18	15	18
k__Bacteria;p__Verrucomicrobia;c__Verruco_5;o__WCHB1_41;f__WCHB1_41_f_unclassified	0	0	9	0	0	0	0	9	0	8	24	41	59	32	8	29	9	29
k__Bacteria;p__WPS_2;c__WPS_2_c_unclassified;o__WPS_2_o_unclassified;f__WPS_2_f_unclassified	76	13	81	20	9	42	1	71	149	15	12	10	5	0	15	11	4	19

## Sheet: L6_genus
Taxon	GN394	GN401	GN428	GN430	GN436	GN451	GN477	GN497	GN499	GS359	GS393	GS400	GS467	GS476	GS482	GS484	GS489	GS490
d__Unassigned;p___p_unclassified;c___c_unclassified;o___o_unclassified;f___f_unclassified;g___g_unclassified	287	10	5	3	24	192	19	201	90	0	90	1	0	11	0	0	0	0
k__Archaea;p__Euryarchaeota;c__Methanobacteria;o__Methanobacteriales;f__Methanobacteriaceae;g__Methanobrevibacter	144	104	246	88	147	122	247	176	35	16	21	21	12	30	21	15	19	18
k__Archaea;p__Euryarchaeota;c__Methanobacteria;o__Methanobacteriales;f__Methanobacteriaceae;g__Methanosphaera	0	4	3	0	0	0	0	0	0	0	0	0	0	0	0	0	0	0
k__Archaea;p__Euryarchaeota;c__Thermoplasmata;o__E2;f__Methanomassiliicoccaceae;g__vadinCA11	0	0	0	0	0	3	0	0	36	42	65	50	36	11	51	39	31	33
k__Bacteria;p__Actinobacteria;c__Coriobacteriia;o__Coriobacteriales;f__Coriobacteriaceae;g__Adlercreutzia	0	0	0	0	0	0	0	0	3	0	0	0	0	0	0	0	0	0
k__Bacteria;p__Actinobacteria;c__Coriobacteriia;o__Coriobacteriales;f__Coriobacteriaceae;g__Atopobium	3	0	0	0	0	0	0	0	2	0	0	0	0	0	0	0	0	0
k__Bacteria;p__Actinobacteria;c__Coriobacteriia;o__Coriobacteriales;f__Coriobacteriaceae;g__Coriobacteriaceae_g_unclassified	109	0	38	4	0	5	8	5	34	17	23	44	42	33	27	46	57	45
k__Bacteria;p__Bacteria_p_unclassified;c__Bacteria_c_unclassified;o__Bacteria_o_unclassified;f__Bacteria_f_unclassified;g__Bacteria_g_unclassified	0	22	8	42	24	28	10	44	19	25	11	25	11	16	20	31	19	29
k__Bacteria;p__Bacteroidetes;c__Bacteroidia;o__Bacteroidales;f__Bacteroidaceae;g__BF311	88	153	44	229	179	62	156	178	137	873	523	714	635	622	454	646	577	888
k__Bacteria;p__Bacteroidetes;c__Bacteroidia;o__Bacteroidales;f__Bacteroidales_f_unclassified;g__Bacteroidales_g_unclassified	2084	4823	2619	5189	6308	3538	2990	7781	6379	11392	10664	10343	12289	10840	10259	10892	11859	12161
k__Bacteria;p__Bacteroidetes;c__Bacteroidia;o__Bacteroidales;f__BS11;g__BS11_g_unclassified	42	223	273	160	280	56	71	56	927	898	767	1228	719	916	1136	974	1326	1057
k__Bacteria;p__Bacteroidetes;c__Bacteroidia;o__Bacteroidales;f__p_2534_18B5;g__p_2534_18B5_g_unclassified	0	0	11	0	0	0	0	0	0	0	0	0	0	0	0	0	0	0
k__Bacteria;p__Bacteroidetes;c__Bacteroidia;o__Bacteroidales;f__Paraprevotellaceae;g__CF231	120	656	236	526	737	265	375	530	565	609	741	618	726	624	623	668	522	629
k__Bacteria;p__Bacteroidetes;c__Bacteroidia;o__Bacteroidales;f__Paraprevotellaceae;g__Paraprevotellaceae_g_unclassified	211	216	214	324	274	155	250	287	531	400	430	563	398	401	427	384	465	239
k__Bacteria;p__Bacteroidetes;c__Bacteroidia;o__Bacteroidales;f__Paraprevotellaceae;g__Prevotella	53	8	14	16	0	9	16	5	16	14	41	24	0	27	13	23	10	28
k__Bacteria;p__Bacteroidetes;c__Bacteroidia;o__Bacteroidales;f__Paraprevotellaceae;g__YRC22	583	1181	396	1047	673	1011	948	511	601	689	676	1041	755	889	843	697	584	712
k__Bacteria;p__Bacteroidetes;c__Bacteroidia;o__Bacteroidales;f__Porphyromonadaceae;g__Paludibacter	0	57	102	86	62	0	86	176	65	13	0	0	12	2	4	5	0	6
k__Bacteria;p__Bacteroidetes;c__Bacteroidia;o__Bacteroidales;f__Porphyromonadaceae;g__Parabacteroides	95	27	0	58	58	103	0	0	1	0	0	0	0	0	0	0	0	0
k__Bacteria;p__Bacteroidetes;c__Bacteroidia;o__Bacteroidales;f__Porphyromonadaceae;g__Porphyromonadaceae_g_unclassified	4	0	0	0	0	0	0	6	0	0	0	3	0	0	0	0	0	8
k__Bacteria;p__Bacteroidetes;c__Bacteroidia;o__Bacteroidales;f__Porphyromonadaceae;g__Porphyromonas	0	0	0	0	0	0	0	0	0	0	4	0	0	0	0	0	0	0
k__Bacteria;p__Bacteroidetes;c__Bacteroidia;o__Bacteroidales;f__Prevotellaceae;g__Prevotella	9024	8601	7509	7189	7880	9054	7060	4461	6304	3577	5003	6885	4548	5338	5490	5358	4989	5010
k__Bacteria;p__Bacteroidetes;c__Bacteroidia;o__Bacteroidales;f__Prevotellaceae;g__Prevotellaceae_g_unclassified	0	33	75	216	198	29	149	51	114	8	6	20	25	17	0	42	23	41
k__Bacteria;p__Bacteroidetes;c__Bacteroidia;o__Bacteroidales;f__RF16;g__RF16_g_unclassified	96	544	118	794	589	198	195	721	1200	736	781	607	737	744	637	693	660	784
k__Bacteria;p__Bacteroidetes;c__Bacteroidia;o__Bacteroidales;f__Rikenellaceae;g__Blvii28	0	0	4	9	7	0	0	7	13	0	0	0	0	4	0	0	0	0
k__Bacteria;p__Bacteroidetes;c__Bacteroidia;o__Bacteroidales;f__S24_7;g__S24_7_g_unclassified	4500	2497	4871	1473	2193	2733	2151	2113	3497	365	501	311	265	380	315	461	600	348
k__Bacteria;p__Bacteroidetes;c__Cytophagia;o__Cytophagales;f__Amoebophilaceae;g__CandidatusAmoebophilus	24	79	37	70	0	37	50	94	11	0	0	4	0	0	0	3	5	0
k__Bacteria;p__Bacteroidetes;c__Cytophagia;o__Cytophagales;f__Cytophagaceae;g__Cytophagaceae_g_unclassified	0	0	0	0	0	0	0	0	0	0	0	0	0	0	0	2	0	0
k__Bacteria;p__Bacteroidetes;c__Flavobacteriia;o__Flavobacteriales;f__Flavobacteriaceae;g__Flavobacterium	0	0	0	0	0	0	0	0	0	0	0	0	0	0	9	0	0	0
k__Bacteria;p__Bacteroidetes;c__Flavobacteriia;o__Flavobacteriales;f__Weeksellaceae;g__Riemerella	0	4	0	0	0	0	0	0	0	0	0	0	0	0	0	0	0	0
k__Bacteria;p__Bacteroidetes;c__Flavobacteriia;o__Flavobacteriales;f__Weeksellaceae;g__Weeksellaceae_g_unclassified	0	4	0	0	0	0	0	1	0	0	0	0	0	0	0	0	0	0
k__Bacteria;p__Chlorobi;c__OPB56;o__OPB56_o_unclassified;f__OPB56_f_unclassified;g__OPB56_g_unclassified	0	0	0	0	0	0	0	0	0	0	9	0	0	11	0	2	0	0
k__Bacteria;p__Chloroflexi;c__Anaerolineae;o__Anaerolineales;f__Anaerolinaceae;g__SHD_231	24	11	23	0	14	10	7	12	24	10	0	0	19	0	16	6	11	9
k__Bacteria;p__Cyanobacteria;c__4C0d_2;o__YS2;f__YS2_f_unclassified;g__YS2_g_unclassified	155	360	86	228	351	254	361	192	211	166	156	142	195	147	136	208	132	311
k__Bacteria;p__Cyanobacteria;c__Chloroplast;o__Streptophyta;f__Streptophyta_f_unclassified;g__Streptophyta_g_unclassified	0	0	0	0	0	0	0	0	0	0	0	0	0	0	0	2	4	0
k__Bacteria;p__Elusimicrobia;c__Elusimicrobia;o__Elusimicrobiales;f__Elusimicrobiaceae;g__Elusimicrobiaceae_g_unclassified	10	77	33	34	58	89	8	79	42	122	44	44	107	43	116	67	57	161
k__Bacteria;p__Elusimicrobia;c__Elusimicrobia;o__Elusimicrobiales;f__Elusimicrobiaceae;g__Elusimicrobium	0	0	0	13	16	0	0	0	45	32	11	23	32	0	0	11	15	52
k__Bacteria;p__Elusimicrobia;c__Elusimicrobia;o__Elusimicrobiales;f__Elusimicrobiales_f_unclassified;g__Elusimicrobiales_g_unclassified	7	0	0	0	0	0	0	0	0	32	9	0	0	0	3	17	0	5
k__Bacteria;p__Elusimicrobia;c__Endomicrobia;o__Endomicrobia_o_unclassified;f__Endomicrobia_f_unclassified;g__Endomicrobia_g_unclassified	27	82	29	116	106	72	37	130	119	44	69	94	79	56	48	34	65	57
k__Bacteria;p__Fibrobacteres;c__Fibrobacteria;o__Fibrobacterales;f__Fibrobacteraceae;g__Fibrobacter	736	1491	1170	2667	1400	3273	1410	907	59	1585	963	1345	1227	1048	1092	1039	1167	670
k__Bacteria;p__Fibrobacteres;c__Fibrobacteria;o__Fibrobacterales;f__Fibrobacterales_f_unclassified;g__Fibrobacterales_g_unclassified	0	4	0	0	5	0	0	8	0	0	6	5	0	4	0	5	3	0
k__Bacteria;p__Firmicutes;c__Bacilli;o__Bacillales;f__Bacillaceae;g__Bacillus	0	0	0	0	1	0	0	0	0	0	0	0	0	0	0	0	0	0
k__Bacteria;p__Firmicutes;c__Bacilli;o__Lactobacillales;f__Lactobacillaceae;g__Lactobacillus	0	0	8	0	0	0	0	0	0	0	0	0	0	0	0	0	0	0
k__Bacteria;p__Firmicutes;c__Bacilli;o__Lactobacillales;f__Streptococcaceae;g__Streptococcus	0	11	6	3	7	6	9	13	11	0	0	5	0	5	7	6	7	7
k__Bacteria;p__Firmicutes;c__Clostridia;o__Clostridiales;f__Christensenellaceae;g__Christensenellaceae_g_unclassified	1611	174	234	132	210	97	284	570	965	580	294	403	685	409	531	388	267	451
k__Bacteria;p__Firmicutes;c__Clostridia;o__Clostridiales;f__Clostridiaceae;g__Clostridiaceae_g_unclassified	92	47	105	58	86	46	103	71	26	57	56	51	76	71	22	43	18	44
k__Bacteria;p__Firmicutes;c__Clostridia;o__Clostridiales;f__Clostridiaceae;g__Clostridium	618	218	427	368	388	320	1067	121	193	191	201	121	235	148	412	192	116	190
k__Bacteria;p__Firmicutes;c__Clostridia;o__Clostridiales;f__Clostridiales_f_unclassified;g__Clostridiales_g_unclassified	3450	3298	4033	3133	2711	3096	4026	3496	2599	3151	2464	2408	2299	2806	2685	2472	2771	2441
k__Bacteria;p__Firmicutes;c__Clostridia;o__Clostridiales;f__Dehalobacteriaceae;g__Dehalobacteriaceae_g_unclassified	0	0	0	0	0	0	0	0	0	0	0	0	0	0	0	2	0	0
k__Bacteria;p__Firmicutes;c__Clostridia;o__Clostridiales;f__Dehalobacteriaceae;g__Dehalobacterium	0	2	0	6	0	0	0	0	16	12	80	9	37	38	15	40	35	16
k__Bacteria;p__Firmicutes;c__Clostridia;o__Clostridiales;f__Eubacteriaceae;g__Anaerofustis	0	4	0	0	0	0	7	6	10	0	4	0	0	0	0	1	4	0
k__Bacteria;p__Firmicutes;c__Clostridia;o__Clostridiales;f__Eubacteriaceae;g__Pseudoramibacter_Eubacterium	0	2	0	0	0	0	0	0	0	0	0	0	0	0	0	0	0	0
k__Bacteria;p__Firmicutes;c__Clostridia;o__Clostridiales;f__Gracilibacteraceae;g__Gracilibacter	0	0	0	0	0	0	0	0	8	0	5	8	5	9	0	0	0	0
k__Bacteria;p__Firmicutes;c__Clostridia;o__Clostridiales;f__Gracilibacteraceae;g__Gracilibacteraceae_g_unclassified	0	0	0	0	0	3	0	3	0	0	0	0	0	0	0	0	0	0
k__Bacteria;p__Firmicutes;c__Clostridia;o__Clostridiales;f__Lachnospiraceae;g__Anaerostipes	29	46	105	30	73	45	43	188	61	33	27	9	24	28	16	16	16	19
k__Bacteria;p__Firmicutes;c__Clostridia;o__Clostridiales;f__Lachnospiraceae;g__Blautia	24	0	22	7	9	14	18	7	10	0	17	8	0	8	0	26	4	19
k__Bacteria;p__Firmicutes;c__Clostridia;o__Clostridiales;f__Lachnospiraceae;g__Butyrivibrio	673	659	757	479	378	412	765	721	540	734	551	609	644	634	591	575	485	530
k__Bacteria;p__Firmicutes;c__Clostridia;o__Clostridiales;f__Lachnospiraceae;g__Coprococcus	276	144	115	189	242	159	274	98	737	79	136	152	97	111	149	248	86	42
k__Bacteria;p__Firmicutes;c__Clostridia;o__Clostridiales;f__Lachnospiraceae;g__Lachnospira	0	0	0	0	0	0	0	0	0	9	29	5	32	10	18	4	15	0
k__Bacteria;p__Firmicutes;c__Clostridia;o__Clostridiales;f__Lachnospiraceae;g__Lachnospiraceae_g_unclassified	1881	3477	2521	1909	2501	1919	2238	2412	1532	1406	1526	2032	1689	1907	1612	1482	1321	1425
k__Bacteria;p__Firmicutes;c__Clostridia;o__Clostridiales;f__Lachnospiraceae;g__Moryella	106	36	113	7	77	63	55	39	98	16	13	21	10	0	17	19	12	7
k__Bacteria;p__Firmicutes;c__Clostridia;o__Clostridiales;f__Lachnospiraceae;g__Pseudobutyrivibrio	39	155	101	216	153	125	134	216	94	354	301	218	279	200	348	217	191	209
k__Bacteria;p__Firmicutes;c__Clostridia;o__Clostridiales;f__Lachnospiraceae;g__Shuttleworthia	62	43	84	19	42	84	79	58	23	24	29	85	126	271	29	12	31	80
k__Bacteria;p__Firmicutes;c__Clostridia;o__Clostridiales;f__Mogibacteriaceae;g__Anaerovorax	6	0	4	5	0	0	0	0	0	0	0	0	0	0	0	0	0	0
k__Bacteria;p__Firmicutes;c__Clostridia;o__Clostridiales;f__Mogibacteriaceae;g__Mogibacteriaceae_g_unclassified	838	552	667	236	452	327	324	423	548	343	437	359	369	364	295	382	417	323
k__Bacteria;p__Firmicutes;c__Clostridia;o__Clostridiales;f__Mogibacteriaceae;g__Mogibacterium	15	12	26	13	11	12	16	12	18	12	12	5	13	0	13	6	13	12
k__Bacteria;p__Firmicutes;c__Clostridia;o__Clostridiales;f__Ruminococcaceae;g__Oscillospira	34	50	17	7	40	22	19	28	25	25	49	20	63	65	26	57	20	41
k__Bacteria;p__Firmicutes;c__Clostridia;o__Clostridiales;f__Ruminococcaceae;g__Ruminococcaceae_g_unclassified	4362	3212	5339	3304	3930	3312	3583	4050	3100	3672	4236	2934	3346	2957	4424	4089	3168	3962
k__Bacteria;p__Firmicutes;c__Clostridia;o__Clostridiales;f__Ruminococcaceae;g__Ruminococcus	1486	789	1267	1059	968	1353	1776	1210	1479	820	640	665	675	780	900	842	870	575
k__Bacteria;p__Firmicutes;c__Clostridia;o__Clostridiales;f__Syntrophomonadaceae;g__Syntrophomonas	0	7	5	0	0	0	0	0	0	2	0	0	5	0	0	2	0	3
k__Bacteria;p__Firmicutes;c__Clostridia;o__Clostridiales;f__Veillonellaceae;g__Acidaminococcus	15	0	12	0	8	4	39	0	0	0	0	0	0	0	0	0	0	0
k__Bacteria;p__Firmicutes;c__Clostridia;o__Clostridiales;f__Veillonellaceae;g__Anaerovibrio	35	74	61	46	78	39	53	64	50	11	17	13	22	15	20	10	25	27
k__Bacteria;p__Firmicutes;c__Clostridia;o__Clostridiales;f__Veillonellaceae;g__Megasphaera	75	17	69	1	0	22	12	18	21	0	0	0	0	0	0	0	0	0
k__Bacteria;p__Firmicutes;c__Clostridia;o__Clostridiales;f__Veillonellaceae;g__Schwartzia	50	65	89	22	38	41	71	38	11	13	8	10	13	8	10	8	21	19
k__Bacteria;p__Firmicutes;c__Clostridia;o__Clostridiales;f__Veillonellaceae;g__Selenomonas	161	197	120	65	191	219	196	87	104	74	214	57	71	86	73	159	57	62
k__Bacteria;p__Firmicutes;c__Clostridia;o__Clostridiales;f__Veillonellaceae;g__Succiniclasticum	1390	1081	1371	827	1689	1475	3847	864	855	293	398	507	297	501	398	364	453	290
k__Bacteria;p__Firmicutes;c__Clostridia;o__Clostridiales;f__Veillonellaceae;g__Veillonellaceae_g_unclassified	284	61	193	58	129	130	287	54	96	61	67	67	73	97	97	83	83	117
k__Bacteria;p__Firmicutes;c__Erysipelotrichi;o__Erysipelotrichales;f__Erysipelotrichaceae;g__Bulleidia	47	2	2	0	0	13	69	4	1	58	108	45	67	44	86	50	12	55
k__Bacteria;p__Firmicutes;c__Erysipelotrichi;o__Erysipelotrichales;f__Erysipelotrichaceae;g__Erysipelotrichaceae_g_unclassified	12	7	0	15	0	3	0	0	18	40	27	7	22	15	25	16	15	17
k__Bacteria;p__Firmicutes;c__Erysipelotrichi;o__Erysipelotrichales;f__Erysipelotrichaceae;g__L7A_E11	431	73	247	110	88	128	96	69	335	42	22	35	10	33	13	36	21	17
k__Bacteria;p__Firmicutes;c__Erysipelotrichi;o__Erysipelotrichales;f__Erysipelotrichaceae;g__p_75_a5	161	77	148	59	65	194	151	61	85	52	36	25	25	38	16	62	56	29
k__Bacteria;p__Firmicutes;c__Erysipelotrichi;o__Erysipelotrichales;f__Erysipelotrichaceae;g__RFN20	150	103	190	547	298	242	189	168	291	493	368	127	242	300	139	357	324	310
k__Bacteria;p__Firmicutes;c__Erysipelotrichi;o__Erysipelotrichales;f__Erysipelotrichaceae;g__Sharpea	5	0	0	0	0	0	0	0	0	0	0	0	0	0	0	0	0	0
k__Bacteria;p__Fusobacteria;c__Fusobacteriia;o__Fusobacteriales;f__Fusobacteriaceae;g__Fusobacterium	0	0	5	0	0	0	0	0	0	0	0	0	0	0	0	0	0	0
k__Bacteria;p__GN02;c__BD1_5;o__BD1_5_o_unclassified;f__BD1_5_f_unclassified;g__BD1_5_g_unclassified	0	0	0	0	0	0	0	0	0	9	19	5	0	9	0	7	8	1
k__Bacteria;p__LD1;c__LD1_c_unclassified;o__LD1_o_unclassified;f__LD1_f_unclassified;g__LD1_g_unclassified	0	0	0	7	9	0	0	0	11	59	82	31	61	26	27	36	7	105
k__Bacteria;p__Lentisphaerae;c__Lentisphaeria;o__Victivallales;f__Victivallaceae;g__Victivallaceae_g_unclassified	92	158	77	318	245	129	207	95	524	259	893	305	501	522	387	618	1036	390
k__Bacteria;p__Lentisphaerae;c__Lentisphaeria;o__Z20;f__R4_45B;g__R4_45B_g_unclassified	0	0	5	15	0	0	0	10	6	42	80	38	103	56	16	70	84	105
k__Bacteria;p__OD1;c__ABY1;o__ABY1_o_unclassified;f__ABY1_f_unclassified;g__ABY1_g_unclassified	0	0	0	0	0	0	0	0	0	5	1	0	0	0	0	2	4	0
k__Bacteria;p__Planctomycetes;c__Planctomycetes_c_unclassified;o__Planctomycetes_o_unclassified;f__Planctomycetes_f_unclassified;g__Planctomycetes_g_unclassified	0	0	0	0	0	0	0	0	0	401	277	85	119	238	30	384	533	30
k__Bacteria;p__Planctomycetes;c__Planctomycetia;o__Pirellulales;f__Pirellulaceae;g__Pirellulaceae_g_unclassified	197	137	136	87	90	50	89	69	142	123	165	102	140	139	200	122	123	197
k__Bacteria;p__Planctomycetes;c__vadinHA49;o__PeHg47;f__PeHg47_f_unclassified;g__PeHg47_g_unclassified	0	0	0	0	0	0	0	0	0	0	6	0	8	0	0	1	6	7
k__Bacteria;p__Proteobacteria;c__Alphaproteobacteria;o__Alphaproteobacteria_o_unclassified;f__Alphaproteobacteria_f_unclassified;g__Alphaproteobacteria_g_unclassified	46	12	10	61	40	75	27	16	62	370	253	203	207	182	274	117	186	448
k__Bacteria;p__Proteobacteria;c__Alphaproteobacteria;o__RF32;f__RF32_f_unclassified;g__RF32_g_unclassified	382	176	57	174	260	204	188	272	194	132	278	109	254	158	211	165	107	220
k__Bacteria;p__Proteobacteria;c__Alphaproteobacteria;o__Rhizobiales;f__Rhizobiaceae;g__Agrobacterium	0	0	0	0	0	0	0	0	0	0	0	0	0	4	0	0	0	0
k__Bacteria;p__Proteobacteria;c__Alphaproteobacteria;o__Rhodospirillales;f__Acetobacteraceae;g__Acetobacter	37	8	8	9	20	14	12	13	5	0	0	0	0	0	0	0	0	0
k__Bacteria;p__Proteobacteria;c__Alphaproteobacteria;o__Rickettsiales;f__Rickettsiales_f_unclassified;g__Rickettsiales_g_unclassified	136	270	199	716	323	815	188	2131	261	95	95	47	61	102	69	121	121	70
k__Bacteria;p__Proteobacteria;c__Alphaproteobacteria;o__Sphingomonadales;f__Sphingomonadaceae;g__Sphingomonas	0	0	0	0	0	0	0	0	0	0	5	0	0	0	2	0	0	0
k__Bacteria;p__Proteobacteria;c__Betaproteobacteria;o__Burkholderiales;f__Alcaligenaceae;g__Sutterella	0	0	0	0	0	0	0	0	0	15	14	76	27	52	55	22	32	23
k__Bacteria;p__Proteobacteria;c__Betaproteobacteria;o__Burkholderiales;f__Comamonadaceae;g__Comamonadaceae_g_unclassified	10	12	23	0	0	2	0	13	15	21	24	7	22	24	22	6	44	16
k__Bacteria;p__Proteobacteria;c__Betaproteobacteria;o__Burkholderiales;f__Comamonadaceae;g__Comamonas	0	0	0	0	0	0	0	0	2	0	0	0	0	0	0	0	0	0
k__Bacteria;p__Proteobacteria;c__Betaproteobacteria;o__Burkholderiales;f__Oxalobacteraceae;g__Oxalobacter	0	20	0	0	0	0	0	8	0	0	0	0	0	0	0	0	0	0
k__Bacteria;p__Proteobacteria;c__Betaproteobacteria;o__Neisseriales;f__Neisseriaceae;g__Neisseriaceae_g_unclassified	6	0	17	8	0	0	0	0	7	22	127	7	25	23	31	17	29	7
k__Bacteria;p__Proteobacteria;c__Betaproteobacteria;o__Rhodocyclales;f__Rhodocyclaceae;g__Dok59	25	18	24	0	0	12	6	8	21	17	3	6	18	29	29	5	20	8
k__Bacteria;p__Proteobacteria;c__Deltaproteobacteria;o__Bdellovibrionales;f__Bacteriovoracaceae;g__Bacteriovoracaceae_g_unclassified	0	0	0	0	0	0	0	0	0	10	31	9	0	10	10	4	8	4
k__Bacteria;p__Proteobacteria;c__Deltaproteobacteria;o__Deltaproteobacteria_o_unclassified;f__Deltaproteobacteria_f_unclassified;g__Deltaproteobacteria_g_unclassified	0	0	0	0	0	0	0	0	0	0	14	8	5	0	19	0	11	3
k__Bacteria;p__Proteobacteria;c__Deltaproteobacteria;o__Desulfobacterales;f__Desulfobulbaceae;g__Desulfobulbus	40	26	39	8	0	14	16	17	12	13	0	15	11	25	0	1	27	0
k__Bacteria;p__Proteobacteria;c__Deltaproteobacteria;o__Desulfovibrionales;f__Desulfovibrionaceae;g__Bilophila	0	0	0	0	0	0	0	0	0	0	0	0	0	0	0	0	4	0
k__Bacteria;p__Proteobacteria;c__Deltaproteobacteria;o__Desulfovibrionales;f__Desulfovibrionaceae;g__Desulfovibrio	27	60	53	3	16	16	19	5	21	35	25	30	13	87	46	67	20	49
k__Bacteria;p__Proteobacteria;c__Deltaproteobacteria;o__Desulfovibrionales;f__Desulfovibrionaceae;g__Desulfovibrionaceae_g_unclassified	57	40	27	8	10	18	19	17	16	52	61	55	74	71	74	63	67	50
k__Bacteria;p__Proteobacteria;c__Deltaproteobacteria;o__Desulfuromonadales;f__Pelobacteraceae;g__Pelobacter	0	0	0	0	0	0	0	0	0	0	0	0	0	0	0	0	27	0
k__Bacteria;p__Proteobacteria;c__Deltaproteobacteria;o__Desulfuromonadales;f__Pelobacteraceae;g__Pelobacteraceae_g_unclassified	0	5	0	0	9	0	7	1	0	14	16	0	18	22	18	10	0	16
k__Bacteria;p__Proteobacteria;c__Deltaproteobacteria;o__GMD14H09;f__GMD14H09_f_unclassified;g__GMD14H09_g_unclassified	47	38	46	37	28	0	98	4	0	19	74	86	108	58	61	107	79	58
k__Bacteria;p__Proteobacteria;c__Deltaproteobacteria;o__Myxococcales;f__0319_6G20;g__0319_6G20_g_unclassified	0	3	0	11	0	0	0	0	0	69	151	136	161	50	155	154	44	36
k__Bacteria;p__Proteobacteria;c__Deltaproteobacteria;o__Myxococcales;f__Myxococcales_f_unclassified;g__Myxococcales_g_unclassified	0	0	0	0	0	0	0	0	0	0	0	0	0	0	0	5	0	0
k__Bacteria;p__Proteobacteria;c__Deltaproteobacteria;o__PB19;f__PB19_f_unclassified;g__PB19_g_unclassified	0	0	0	0	0	0	0	0	0	7	10	5	18	26	17	24	34	21
k__Bacteria;p__Proteobacteria;c__Deltaproteobacteria;o__Spirobacillales;f__Spirobacillales_f_unclassified;g__Spirobacillales_g_unclassified	0	0	0	16	0	0	0	0	0	0	0	0	0	0	0	8	0	0
k__Bacteria;p__Proteobacteria;c__Epsilonproteobacteria;o__Campylobacterales;f__Campylobacteraceae;g__Campylobacter	2	53	47	14	8	14	0	50	76	20	85	17	18	29	24	31	28	10
k__Bacteria;p__Proteobacteria;c__Gammaproteobacteria;o__Aeromonadales;f__Succinivibrionaceae;g__Ruminobacter	0	671	606	647	301	1454	98	517	1241	137	19	64	207	139	19	89	116	59
k__Bacteria;p__Proteobacteria;c__Gammaproteobacteria;o__Aeromonadales;f__Succinivibrionaceae;g__Succinimonas	0	25	0	12	63	191	8	0	35	0	0	0	0	0	0	0	0	0
k__Bacteria;p__Proteobacteria;c__Gammaproteobacteria;o__Aeromonadales;f__Succinivibrionaceae;g__Succinivibrio	87	158	142	127	127	318	491	125	71	26	39	35	72	33	74	23	27	50
k__Bacteria;p__Proteobacteria;c__Gammaproteobacteria;o__Aeromonadales;f__Succinivibrionaceae;g__Succinivibrionaceae_g_unclassified	73	83	29	606	327	195	198	1111	564	0	0	1	0	2	9	2	4	0
k__Bacteria;p__Proteobacteria;c__Gammaproteobacteria;o__Cardiobacteriales;f__Cardiobacteriaceae;g__Suttonella	0	4	0	0	0	0	0	0	0	11	0	0	4	0	16	1	19	0
k__Bacteria;p__Proteobacteria;c__Gammaproteobacteria;o__Legionellales;f__Coxiellaceae;g__Coxiellaceae_g_unclassified	0	0	0	4	0	0	0	0	0	3	10	0	0	0	0	0	9	12
k__Bacteria;p__Proteobacteria;c__Gammaproteobacteria;o__Pasteurellales;f__Pasteurellaceae;g__Bibersteinia	0	0	0	0	0	0	0	0	0	0	0	0	0	0	0	3	0	0
k__Bacteria;p__Proteobacteria;c__Gammaproteobacteria;o__Pasteurellales;f__Pasteurellaceae;g__Haemophilus	0	0	0	0	0	0	0	1	0	0	0	0	0	0	0	0	0	0
k__Bacteria;p__Proteobacteria;c__Gammaproteobacteria;o__Pasteurellales;f__Pasteurellaceae;g__Pasteurellaceae_g_unclassified	0	0	0	0	0	0	0	0	0	0	0	0	0	9	0	0	0	0
k__Bacteria;p__Proteobacteria;c__Gammaproteobacteria;o__Pseudomonadales;f__Moraxellaceae;g__Acinetobacter	2	0	0	0	0	0	0	0	2	0	0	0	8	0	0	5	0	0
k__Bacteria;p__Proteobacteria;c__Gammaproteobacteria;o__Pseudomonadales;f__Moraxellaceae;g__Moraxella	0	2	0	0	0	0	0	0	0	0	10	0	0	0	0	0	0	0
k__Bacteria;p__Proteobacteria;c__Gammaproteobacteria;o__Pseudomonadales;f__Pseudomonadaceae;g__Pseudomonas	0	0	0	0	0	0	0	2	0	0	0	0	0	0	0	0	0	0
k__Bacteria;p__Proteobacteria;c__TA18;o__PHOS_HD29;f__PHOS_HD29_f_unclassified;g__PHOS_HD29_g_unclassified	20	0	10	25	8	4	4	3	2	7	19	18	28	48	34	39	44	26
k__Bacteria;p__Spirochaetes;c__Leptospirae;o__Leptospirales;f__Sediment_4;g__SJA_88	0	5	0	0	0	0	0	0	0	0	0	0	0	0	0	0	0	0
k__Bacteria;p__Spirochaetes;c__MVP_15;o__PL_11B10;f__PL_11B10_f_unclassified;g__PL_11B10_g_unclassified	262	0	216	0	14	30	0	8	10	109	120	109	86	104	70	109	81	139
k__Bacteria;p__Spirochaetes;c__Spirochaetes;o__M2PT2_76;f__M2PT2_76_f_unclassified;g__M2PT2_76_g_unclassified	0	0	0	0	0	0	0	0	0	8	14	13	11	13	15	8	14	6
k__Bacteria;p__Spirochaetes;c__Spirochaetes;o__Sphaerochaetales;f__Sphaerochaetaceae;g__Sphaerochaeta	0	2	0	0	0	0	0	0	36	0	6	0	0	0	0	2	0	0
k__Bacteria;p__Spirochaetes;c__Spirochaetes;o__Spirochaetales;f__Spirochaetaceae;g__Spirochaetaceae_g_unclassified	10	19	5	47	57	24	20	38	63	82	100	46	107	77	100	84	101	109
k__Bacteria;p__Spirochaetes;c__Spirochaetes;o__Spirochaetales;f__Spirochaetaceae;g__Treponema	898	785	775	769	732	758	826	700	740	595	392	525	530	539	510	527	503	271
k__Bacteria;p__Spirochaetes;c__Spirochaetes;o__Spirochaetes_o_unclassified;f__Spirochaetes_f_unclassified;g__Spirochaetes_g_unclassified	0	0	0	0	0	0	0	0	3	0	0	0	0	0	8	0	0	0
k__Bacteria;p__SR1;c__SR1_c_unclassified;o__SR1_o_unclassified;f__SR1_f_unclassified;g__SR1_g_unclassified	7	95	17	25	10	4	11	23	24	1143	818	1235	796	1158	1112	829	857	1411
k__Bacteria;p__Synergistetes;c__Synergistia;o__Synergistales;f__Dethiosulfovibrionaceae;g__Pyramidobacter	78	26	16	33	33	20	46	27	76	27	21	16	20	16	46	34	14	28
k__Bacteria;p__Synergistetes;c__Synergistia;o__Synergistales;f__Dethiosulfovibrionaceae;g__TG5	34	0	19	0	4	0	10	0	28	0	6	5	3	8	11	5	0	0
k__Bacteria;p__Tenericutes;c__Mollicutes;o__Acholeplasmatales;f__Acholeplasmatales_f_unclassified;g__Acholeplasmatales_g_unclassified	0	105	4	252	36	128	28	28	138	86	84	36	62	109	66	46	103	67
k__Bacteria;p__Tenericutes;c__Mollicutes;o__Anaeroplasmatales;f__Anaeroplasmataceae;g__Anaeroplasma	66	536	170	753	382	213	237	281	380	608	368	310	545	452	466	365	322	359
k__Bacteria;p__Tenericutes;c__Mollicutes;o__Anaeroplasmatales;f__Anaeroplasmataceae;g__Anaeroplasmataceae_g_unclassified	0	6	0	17	0	0	22	2	4	46	62	27	50	31	49	17	25	26
k__Bacteria;p__Tenericutes;c__Mollicutes;o__Mollicutes_o_unclassified;f__Mollicutes_f_unclassified;g__Mollicutes_g_unclassified	7	3	6	17	0	9	15	0	6	28	5	9	15	5	4	17	13	26
k__Bacteria;p__Tenericutes;c__Mollicutes;o__Mycoplasmatales;f__Mycoplasmataceae;g__Mycoplasmataceae_g_unclassified	220	181	244	385	109	180	355	61	108	5	10	22	10	6	15	4	16	13
k__Bacteria;p__Tenericutes;c__Mollicutes;o__RF39;f__RF39_f_unclassified;g__RF39_g_unclassified	532	436	488	791	449	369	595	601	171	248	244	173	223	171	121	198	208	146
k__Bacteria;p__Tenericutes;c__RF3;o__ML615J_28;f__ML615J_28_f_unclassified;g__ML615J_28_g_unclassified	0	0	8	0	0	25	46	7	6	119	142	75	120	83	36	118	122	205
k__Bacteria;p__TM7;c__TM7_3;o__CW040;f__F16;g__F16_g_unclassified	212	319	233	850	251	73	267	289	184	184	159	180	195	214	121	188	233	149
k__Bacteria;p__TM7;c__TM7_3;o__TM7_3_o_unclassified;f__TM7_3_f_unclassified;g__TM7_3_g_unclassified	0	0	0	0	0	0	0	0	0	0	2	0	0	0	0	0	0	0
k__Bacteria;p__Verrucomicrobia;c__Opitutae;o__Cerasicoccales;f__Cerasicoccaceae;g__Cerasicoccaceae_g_unclassified	0	0	0	0	0	0	0	2	9	0	0	0	0	0	0	0	0	0
k__Bacteria;p__Verrucomicrobia;c__Opitutae;o__HA64;f__HA64_f_unclassified;g__HA64_g_unclassified	17	0	0	38	14	6	9	12	0	3	0	0	0	3	0	5	0	1
k__Bacteria;p__Verrucomicrobia;c__Pedosphaerae;o__Pedosphaerales;f__R4_41B;g__R4_41B_g_unclassified	0	32	0	85	0	3	0	0	118	100	121	63	18	143	124	33	69	87
k__Bacteria;p__Verrucomicrobia;c__Verruco_5;o__LD1_PB3;f__LD1_PB3_f_unclassified;g__LD1_PB3_g_unclassified	0	0	0	0	0	0	0	0	0	112	162	158	108	215	148	85	76	58
k__Bacteria;p__Verrucomicrobia;c__Verruco_5;o__WCHB1_41;f__RFP12;g__RFP12_g_unclassified	283	340	357	342	416	216	250	298	263	1001	1100	1104	1166	1084	1145	1157	1027	1026
k__Bacteria;p__Verrucomicrobia;c__Verruco_5;o__WCHB1_41;f__WCHB1_25;g__WCHB1_25_g_unclassified	22	6	24	6	8	6	7	8	8	12	10	22	14	46	8	18	15	18
k__Bacteria;p__Verrucomicrobia;c__Verruco_5;o__WCHB1_41;f__WCHB1_41_f_unclassified;g__WCHB1_41_g_unclassified	0	0	9	0	0	0	0	9	0	8	24	41	59	32	8	29	9	29
k__Bacteria;p__WPS_2;c__WPS_2_c_unclassified;o__WPS_2_o_unclassified;f__WPS_2_f_unclassified;g__WPS_2_g_unclassified	76	13	81	20	9	42	1	71	149	15	12	10	5	0	15	11	4	19
