# Supplementary material for: Rumen Microbial Predictors for Short-Chain Fatty Acid Levels and the Grass-Fed Regimen in Angus Cattle
Source: Animals (Basel). 2022 Oct 31;12(21):2995. doi: 10.3390/ani12212995 (PMC9656057; doi:10.3390/ani12212995)
Supplement: Supplementary file 1 [file animals-12-02995-s001.zip › animals-1887274-supplementary/animals-1887274-Supplementary Table S2.xlsx]

## Sheet: Supplementary Table S2
taxon_id	logFoldChange	Standard_deviation	Group
Unclassified_Planctomycetes	5.38958	0.366789	Grass-fed
Unclassified_LD1_PB3	5.09984	0.176373	Grass-fed
Unclassified_SR1	4.46019	0.336588	Grass-fed
Unclassified_0319_6G20	4.38109	0.395849	Grass-fed
vadinCA11	3.79038	0.268333	Grass-fed
Sutterella	3.78051	0.239819	Grass-fed
Unclassified_ML615J_28	3.56578	0.598393	Grass-fed
Unclassified_R4_45B	3.54871	0.469677	Grass-fed
Unclassified_LD1	3.46893	0.453517	Grass-fed
Unclassified_R4_41B	3.45897	0.666869	Grass-fed
Dehalobacterium	3.23369	0.341142	Grass-fed
Unclassified_PB19	3.14748	0.222414	Grass-fed
Unclassified_WCHB1_41	2.88092	0.451373	Grass-fed
Unclassified_M2PT2_76	2.81715	0.137929	Grass-fed
Unclassified_Anaeroplasmataceae	2.77083	0.498293	Grass-fed
Lachnospira	2.64208	0.372888	Grass-fed
Unclassified_Neisseriaceae	2.60994	0.511398	Grass-fed
Unclassified_BS11	2.49922	0.306671	Grass-fed
Bulleidia	2.47643	0.616936	Grass-fed
Unclassified_Alphaproteobacteria	2.39588	0.324672	Grass-fed
Unclassified_Bacteriovoracaceae	2.38226	0.332592	Grass-fed
Unclassified_Erysipelotrichaceae	2.21624	0.469134	Grass-fed
BF311	2.01749	0.24426	Grass-fed
Unclassified_BD1_5	1.93608	0.370739	Grass-fed
Unclassified_Deltaproteobacteria	1.84736	0.42887	Grass-fed
Unclassified_Comamonadaceae	1.79599	0.52019	Grass-fed
Unclassified_PHOS_HD29	1.69411	0.428732	Grass-fed
Unclassified_Spirochaetaceae	1.68822	0.304876	Grass-fed
Unclassified_RFP12	1.60396	0.113401	Grass-fed
Unclassified_Victivallaceae	1.54716	0.251396	Grass-fed
Unclassified_Desulfovibrionaceae	1.42317	0.254537	Grass-fed
Unclassified_Bacteroidales	1.35674	0.190551	Grass-fed
Unclassified_PeHg47	1.32488	0.35155	Grass-fed
Gracilibacter	1.2384	0.378982	Grass-fed
Unclassified_RF16	1.16829	0.314032	Grass-fed
Pseudobutyrivibrio	1.00571	0.228957	Grass-fed
Unclassified_OPB56	0.994264	0.355903	Grass-fed
Unclassified_ABY1	0.917247	0.268345	Grass-fed
Unclassified_Paraprevotellaceae	0.873974	0.1462	Grass-fed
CF231	0.87225	0.240242	Grass-fed
Unclassified_Pirellulaceae	0.704378	0.19943	Grass-fed
Sphingomonas	0.661405	0.239626	Grass-fed
Unclassified_Streptophyta	0.641147	0.227628	Grass-fed
Unclassified_Weeksellaceae	0.052429	0.227566	Grass-fed
Unclassified_Gracilibacteraceae	-0.00632144	0.256883	Grain-fed
Methanosphaera	-0.0342144	0.263191	Grain-fed
Oxalobacter	-0.314966	0.440364	Grain-fed
Anaerovorax	-0.328136	0.343456	Grain-fed
Unclassified_RF39	-0.673799	0.133973	Grain-fed
Anaerovibrio	-0.788342	0.183999	Grain-fed
Succiniclasticum	-0.954789	0.228681	Grain-fed
Schwartzia	-1.01899	0.226042	Grain-fed
Succinivibrio	-1.10365	0.278639	Grain-fed
Acidaminococcus	-1.26388	0.533026	Grain-fed
L7A_E11	-1.32387	0.302751	Grain-fed
Unclassified_S24_7	-1.58133	0.194935	Grain-fed
Methanobrevibacter	-1.69593	0.194917	Grain-fed
Succinimonas	-1.83933	0.719507	Grain-fed
Parabacteroides	-2.24675	0.766665	Grain-fed
Megasphaera	-2.2607	0.549805	Grain-fed
Acetobacter	-2.32115	0.217783	Grain-fed
Unclassified_Mycoplasmataceae	-2.51331	0.304094	Grain-fed
Amoebophilus	-2.58086	0.577356	Grain-fed
Unclassified_Succinivibrionaceae	-4.1443	0.516018	Grain-fed
